# Supplementary material for: Identification of Genetic Relationships and Group Structure Analysis of Yanqi Horses
Source: Genes (Basel). 2025 Feb 27;16(3):294. doi: 10.3390/genes16030294 (PMC11941870; doi:10.3390/genes16030294)
Supplement: Supplementary file 1 [file genes-16-00294-s001.zip]

Archive with 15 entries (15 files):
- 1 ASB2 AHT5 ASB17 pcr product.jpg
- 1 original image ASB2 AHT5 ASB17.scn
- 2 HMS7、HTG10、ASB23、HMS3 pcr product.jpg
- 2 original image HMS7、HTG10、ASB23、HMS3 2024.01.17.scn
- 3 original image  TKY297 HMS2 AHT4.scn
- 3 TKY297 HMS2 AHT4pcr product.jpg
- 4 HMS6 VHL20 HMS9pcr product.png
- 4 original image HMS6 VHL20 HMS9.scn
- 5 original image TKY337 TKY343 HMS18 .scn
- 5 TKY337 TKY343 HMS18 pcr product.jpg
- LIst S1 translate.pdf
- LIst S1.pdf
- Table S1-Primer Information Sheet.xlsx
- Table S2 PCR Reaction Conditions.xlsx
- Table S3-Cervus Parent-Child Prediction Matching Results Table .csv
