# Supplementary material for: Identification of Genetic Relationships and Group Structure Analysis of Yanqi Horses
Source: Genes (Basel). 2025 Feb 27;16(3):294. doi: 10.3390/genes16030294 (PMC11941870; doi:10.3390/genes16030294)
Supplement: Supplementary file 1 [file genes-16-00294-s001.zip › Table S1-Primer Information Sheet.xlsx]

## Sheet: Sheet1
Primer Information Sheet
group	Loci	Primer sequences (5'→3')	Tm（℃）	Fluorescent labeling
1	ASB17	F:ACCATTCAGGATCTCCACCG	58	FAM
		R:GAGTTTGAGTATCGCTGATGG
	AHT5	F:CAACCAGCCACGGACACATC
		R:TACTCTGACTTCCCCCTCTAAGC
	ASB2	F:CACTAAGTGTCGTTTCAGAAGG		TAMARA
		R:GCACAACTGAGTTCTCTGATAGG
2	HMS7	F:GCAGTCCTGTGTACCCTTCA	58.5	FAM
		R:GGTAGATACATGAACCCAGACG
	HTG10	F:ATTGGGCTTTTTATTCTGATCTGTC
		R:CCCTCTGTCTATTTCTCATTTCTGG
	ASB23	F:GCCTTTATCTCCCCTTTTCAAC
		R:GAAAGTCTTGGTTTTGGCATTG
	HMS3	F:TCAGATAGTGATAATGCCGTGG
		R:GCTCTAAAGCCCCAACTCTTTG
3	AHT4	F:AACCGCCTGAGCAAGGAAGT	58	HEX
		R:GCTCCCAGAGAGTTTACCCT
	HMS2	F:AAAGCTTGCAGTCGAATGTGT
		R:ACTGCCAAGGAAGCCACTAC
	TKY297	F:CCTGGCTCTAGGAGATTCCA
		R:AGGCTTGGTGTATTCAACCTACTC
4	HMS9	F:TGTTGTTGAAACATACCTTGACTGT	58	HEX
		R:ACAACCAGGAAACTCATGTTGATAC
	VHL20	F:TGTGGTCAATGGTGCTGTCAAG
		R:GTCAATCCAGAGGTGATTCACATC
	HMS6	F:AGGTGAGACGCACTTCTGTTATCAG
		R:GTCATTCCCTGCATTTCATCACTAA
5	HMS18	F:CAACAATGAAAATTTGTCCTGTGC	58.5	TAMARA
		R:GTAAATGAGTAGACAATCATGAGG
	TKY343	F:GCCTCTCCAGATAGTCCCTA
		R:CCAAAGGTCACCAGATAATTG
	TKY337	F:GCTAATGCAGCACAGCTTGT
		R:ATGAATAAGGGATGTGACATTAGTC
