# Supplementary material for: Identification of Genetic Relationships and Group Structure Analysis of Yanqi Horses
Source: Genes (Basel). 2025 Feb 27;16(3):294. doi: 10.3390/genes16030294 (PMC11941870; doi:10.3390/genes16030294)
Supplement: Supplementary file 1 [file genes-16-00294-s001.zip › Table S2 PCR Reaction Conditions.xlsx]

## Sheet: Sheet1
PCR Reaction Conditions
Step	Procedure	Temperature	Time
1	Initial Denaturation	95℃	5min
2	Denaturation	94℃	30sec
3	Annealing	55℃	30sec
4	Extension	72℃	50sec
5	Cycles	34cycles
6	Final Extension	72℃	5min
