# Supplementary material for: Identification of Genetic Relationships and Group Structure Analysis of Yanqi Horses
Source: Genes (Basel). 2025 Feb 27;16(3):294. doi: 10.3390/genes16030294 (PMC11941870; doi:10.3390/genes16030294)
Supplement: Supplementary file 1 [file genes-16-00294-s001.zip › Table S3-Cervus Parent-Child Prediction Matching Results Table .csv]

Offspring ID	Loci typed	Candidate mother ID	Loci typed	Pair loci compared	Pair loci mismatching	Pair LOD score	Pair top LOD	Pair confidence	Candidate father ID	Loci typed	Pair loci compared	Pair loci mismatching	Pair LOD score	Pair top LOD	Pair confidence	Trio loci compared	Trio loci mismatching	Trio LOD score	Trio top LOD	Trio confidence
Y2	16	Y20	13	13	4	(0.68)	-6.82E-01	*	Y21	16	16	7	(14.00)	-1.40E+01	-	16	7	-2.92E+00	-2.92E+00	-
Y3	15	Y34	16	15	5	(6.32)	0.00000000000000E+0000	*	Y51	16	15	7	(16.30)	0.00000000000000E+0000		15	8	-9.34E+00	-9.34E+00	-
Y4	13	Y19	16	13	3	2.99945222904545E-0001	2.99945222904545E-0001	-	Y18	16	13	4	(3.01)	-3.01E+00	-	13	7	-6.54E+00	-6.54E+00	-
Y5	16	Y34	16	16	4	1.98899358995367E+0000	1.98899358995367E+0000	-	Y18	16	16	2	9.85413407359013E+0000	9.85413407359013E+0000	*	16	5	1.50060041376547E+0001	1.50060041376547E+0001	+
Y6	16	Y34	16	16	4	3.35303742498279E-0001	3.35303742498279E-0001	-	Y17	16	16	7	(16.80)	-1.68E+01	-	16	9	-1.30E+01	-1.30E+01	-
Y7	16	Y44	15	15	5	(4.23)	-4.23E+00	*	Y14	12	12	5	(10.30)	-1.03E+01	-	15	7	-4.39E+00	-4.39E+00	-
Y8	15	Y19	16	15	4	1.23717948488509E+0000	1.23717948488509E+0000	-	Y17	16	15	5	(8.74)	-8.74E+00	-	15	7	-3.11E+00	-3.11E+00	-
Y9	16	Y20	13	13	5	(5.40)	0.00000000000000E+0000	*	Y50	16	16	4	(1.60)	0.00000000000000E+0000		16	7	-9.19E-02	-9.19E-02	-
Y10	16	Y25	16	16	8	(17.90)	0.00000000000000E+0000		Y13	12	12	5	(8.47)	0.00000000000000E+0000		16	8	-1.10E+01	-1.10E+01	-
Y11	16	Y12	16	16	2	1.36736423525506E+0001	1.36736423525506E+0001	*	Y13	12	12	5	(9.66)	-9.66E+00	-	16	6	7.01477324441785E+0000	7.01477324441785E+0000	-
Y12	16	Y48	16	16	9	(25.00)	0.00000000000000E+0000		Y11	16	16	2	1.36736423525506E+0001	1.36736423525506E+0001	*	16	9	-5.25E+00	-5.25E+00	-
Y13	12	Y9	16	12	5	(9.26)	0.00000000000000E+0000	*	Y15	16	12	5	(9.07)	0.00000000000000E+0000		12	6	-5.53E+00	-5.53E+00	-
Y14	12	Y9	16	12	3	2.06544734490155E+0000	0.00000000000000E+0000		Y22	16	12	5	(10.10)	0.00000000000000E+0000		12	6	-1.83E+00	-1.83E+00	-
Y15	16	Y45	16	16	5	(6.20)	0.00000000000000E+0000	*	Y50	16	16	5	(5.04)	-5.04E+00	-	16	8	-5.98E+00	-5.98E+00	-
Y16	15	Y46	16	15	5	(1.42)	-1.42E+00	-	Y23	15	15	7	(17.90)	0.00000000000000E+0000		15	8	-6.45E+00	-6.45E+00	-
Y17	16	Y3	15	15	4	(1.48)	-1.48E+00	-	Y27	16	16	4	(1.44)	-1.44E+00	-	16	7	2.29521998061930E+0000	2.29521998061930E+0000	-
Y18	16	Y19	16	16	3	3.02340859077921E+0000	0.00000000000000E+0000		Y50	16	16	4	(1.99)	-1.99E+00	-	16	7	-6.43E-02	-6.43E-02	-
Y19	16	Y37	13	13	1	1.05395942286686E+0001	1.05395942286686E+0001	*	Y18	16	16	3	3.02340859077921E+0000	0.00000000000000E+0000		16	5	1.21255724428196E+0001	1.21255724428196E+0001	-
Y20	13	Y46	16	13	6	(14.60)	0.00000000000000E+0000		Y21	16	13	4	(4.08)	-4.08E+00	-	13	6	-5.18E+00	-5.18E+00	-
Y21	16	Y20	13	13	4	(4.08)	-4.08E+00	*	Y41	13	13	4	(6.25)	-6.25E+00	-	16	7	-9.58E+00	-9.58E+00	-
Y22	16	Y19	16	16	6	(9.13)	0.00000000000000E+0000	*	Y18	16	16	7	(14.40)	0.00000000000000E+0000		16	7	-3.84E+00	-3.84E+00	-
Y23	15	Y37	13	12	5	(11.00)	0.00000000000000E+0000		Y13	12	11	4	(4.01)	-4.01E+00	-	12	6	-5.46E+00	-5.46E+00	-
Y24	16	Y25	16	16	6	(10.10)	0.00000000000000E+0000		Y28	16	16	7	(15.10)	0.00000000000000E+0000		16	8	-7.55E+00	-7.55E+00	-
Y25	16	Y6	16	16	5	(3.10)	0.00000000000000E+0000	*	Y28	16	16	5	(3.65)	-3.65E+00	-	16	8	-1.00E+00	-1.00E+00	-
Y26	14	Y37	13	11	4	(5.37)	-5.37E+00	*	Y28	16	14	5	(6.52)	-6.52E+00	-	14	6	-4.73E+00	-4.73E+00	-
Y27	16	Y5	16	16	4	(2.81)	-2.81E+00	*	Y24	16	16	5	(3.93)	0.00000000000000E+0000		16	7	5.92071502077632E-0001	5.92071502077632E-0001	-
Y28	16	Y19	16	16	3	7.88631167471146E+0000	7.88631167471146E+0000	*	Y38	16	16	6	(10.90)	0.00000000000000E+0000		16	6	6.22740659023594E+0000	6.22740659023594E+0000	-
Y29	16	Y35	16	16	8	(21.60)	0.00000000000000E+0000	*	Y14	12	12	3	2.15090177089198E+0000	2.15090177089198E+0000	+	16	9	-1.42E+01	-1.42E+01	-
Y30	16	Y16	15	15	6	(8.61)	-8.61E+00	*	Y24	16	16	7	(14.30)	-1.43E+01	-	16	9	-1.07E+01	-1.07E+01	-
Y31	16	Y9	16	16	6	(10.00)	0.00000000000000E+0000		Y23	15	15	5	(7.33)	-7.33E+00	-	16	8	-7.97E+00	-7.97E+00	-
Y32	16	Y36	14	14	5	(7.41)	-7.41E+00	*	Y14	12	12	5	(8.91)	-8.91E+00	-	15	7	-8.04E+00	-8.04E+00	-
Y33	16	Y44	15	15	2	6.40164741315947E+0000	6.40164741315947E+0000	*	Y43	14	14	3	(0.44)	0.00000000000000E+0000		15	7	-4.16E+00	-4.16E+00	-
Y34	16	Y5	16	16	4	1.98899358995367E+0000	1.98899358995367E+0000	-	Y50	16	16	5	(6.35)	-6.35E+00	-	16	7	-2.57E-01	-2.57E-01	-
Y35	16	Y36	14	14	3	2.03592063543545E+0000	2.03592063543545E+0000	*	Y41	13	13	2	5.91474674447140E+0000	5.91474674447140E+0000	*	16	7	-2.76E+00	-2.76E+00	-
Y36	14	Y7	16	14	5	(5.32)	0.00000000000000E+0000	*	Y41	13	11	3	(2.67)	-2.67E+00	-	14	7	-6.14E+00	-6.14E+00	-
Y37	13	Y53	13	10	2	3.27711599354894E+0000	0.00000000000000E+0000		Y28	16	13	2	7.08687201668707E+0000	7.08687201668707E+0000	*	13	5	4.78235766385860E+0000	4.78235766385860E+0000	-
Y38	16	Y39	16	16	4	9.98578086852812E-0001	9.98578086852812E-0001	*	Y33	16	16	5	(4.26)	0.00000000000000E+0000		16	9	-7.65E+00	-7.65E+00	-
Y39	16	Y36	14	14	4	(4.31)	-4.31E+00	*	Y22	16	16	5	(3.71)	0.00000000000000E+0000		16	8	-7.54E+00	-7.54E+00	-
Y40	15	Y10	16	15	8	(19.70)	0.00000000000000E+0000		Y13	12	11	3	4.56663549199401E-0001	4.56663549199401E-0001	-	15	8	-1.11E+01	-1.11E+01	-
Y41	13	Y39	16	13	2	7.73159280272085E+0000	7.73159280272085E+0000	*	Y43	14	11	1	7.75675801676000E+0000	7.75675801676000E+0000	*	13	3	1.62259101189062E+0001	1.62259101189062E+0001	*
Y42	16	Y5	16	16	5	(4.92)	-4.92E+00	*	Y50	16	16	4	(0.31)	-3.11E-01	-	16	7	-1.08E+00	-1.08E+00	-
Y43	14	Y42	16	14	3	(0.52)	-5.18E-01	*	Y13	12	11	4	(6.27)	0.00000000000000E+0000		14	5	-9.41E-02	-9.41E-02	-
Y44	15	Y7	16	15	5	(4.23)	-4.23E+00	*	Y33	16	15	2	6.40164741315947E+0000	0.00000000000000E+0000		15	8	-1.96E+00	-1.96E+00	-
Y45	16	Y10	16	16	6	(8.60)	0.00000000000000E+0000	*	Y50	16	16	3	4.52287752224100E+0000	4.52287752224100E+0000	*	16	8	-3.19E+00	-3.19E+00	-
Y46	16	Y37	13	13	5	(7.76)	0.00000000000000E+0000	*	Y21	16	16	8	(20.10)	0.00000000000000E+0000		16	9	-1.59E+01	-1.59E+01	-
Y47	16	Y10	16	16	6	(6.86)	-6.86E+00	*	Y13	12	12	5	(12.30)	0.00000000000000E+0000		16	7	-4.04E+00	-4.04E+00	-
Y48	16	Y47	16	16	7	(13.10)	0.00000000000000E+0000		Y17	16	16	7	(16.60)	0.00000000000000E+0000		16	9	-1.38E+01	-1.38E+01	-
Y49	16	Y26	14	14	7	(19.50)	0.00000000000000E+0000		Y33	16	16	6	(11.70)	-1.17E+01	-	16	8	-1.45E+01	-1.45E+01	-
Y50	16	Y42	16	16	4	(0.31)	0.00000000000000E+0000	*	Y18	16	16	4	(1.99)	0.00000000000000E+0000		16	6	5.16247398988110E+0000	5.16247398988110E+0000	-
Y51	16	Y53	13	13	1	1.84705540600233E+0001	1.84705540600233E+0001	*	Y23	15	15	6	(11.00)	-1.10E+01	-	16	6	9.49108695619549E+0000	9.49108695619549E+0000	-
Y52	14	Y35	16	14	6	(12.70)	-1.27E+01	-	Y38	16	14	5	(7.64)	0.00000000000000E+0000		14	8	-1.19E+01	-1.19E+01	-
Y53	13	Y37	13	10	2	3.27711599354894E+0000	3.27711599354894E+0000	+	Y51	16	13	1	1.84705540600233E+0001	1.84705540600233E+0001	*	13	3	2.01069023219986E+0001	2.01069023219986E+0001	*
Y54	15	Y26	14	13	6	(12.80)	-1.28E+01	-	Y22	16	15	6	(10.10)	-1.01E+01	-	15	7	-8.19E+00	-8.19E+00	-
Y55	16	Y19	16	16	4	1.34763135837118E+0000	1.34763135837118E+0000	-	Y27	16	16	7	(14.90)	0.00000000000000E+0000		16	8	-6.45E+00	-6.45E+00	-
Y56	16	Y116	16	16	8	(20.20)	0.00000000000000E+0000		Y59	16	16	10	(28.30)	-2.83E+01	-	16	11	-2.64E+01	-2.64E+01	-
Y57	13	Y112	16	13	8	(19.70)	0.00000000000000E+0000		Y68	16	13	8	(21.10)	-2.11E+01	-	13	10	-2.49E+01	-2.49E+01	-
Y58	16	Y99	6	6	5	(17.60)	-1.76E+01	-	Y77	9	9	8	(27.30)	-2.73E+01	-	12	10	-3.52E+01	-3.52E+01	-
Y59	16	Y99	6	6	4	(13.20)	-1.32E+01	-	Y56	16	16	10	(28.30)	-2.83E+01	-	16	12	-3.63E+01	-3.63E+01	-
Y60	16	Y95	16	16	11	(31.40)	0.00000000000000E+0000		Y57	13	13	10	(33.50)	0.00000000000000E+0000		16	12	-3.62E+01	-3.62E+01	-
Y61	15	Y99	6	5	2	(3.81)	-3.81E+00	-	Y78	15	14	8	(21.50)	0.00000000000000E+0000		15	8	-1.89E+01	-1.89E+01	-
Y62	16	Y117	16	16	8	(16.40)	0.00000000000000E+0000		Y79	16	16	10	(30.20)	0.00000000000000E+0000		16	11	-2.65E+01	-2.65E+01	-
Y63	16	Y71	16	16	6	2.12999673950835E+0000	2.12999673950835E+0000	*	Y60	16	16	12	(41.20)	0.00000000000000E+0000		16	12	-2.07E+01	-2.07E+01	-
Y64	16	Y71	16	16	9	(17.60)	-1.76E+01	-	Y63	16	16	11	(31.80)	0.00000000000000E+0000		16	11	-2.23E+01	-2.23E+01	-
Y65	16	Y95	16	16	9	(19.90)	0.00000000000000E+0000		Y68	16	16	8	(17.00)	-1.70E+01	-	16	10	-1.40E+01	-1.40E+01	-
Y66	14	Y99	6	5	3	(9.26)	-9.26E+00	-	Y77	9	9	7	(22.90)	-2.29E+01	-	11	9	-2.98E+01	-2.98E+01	-
Y67	16	Y96	15	15	6	(8.51)	0.00000000000000E+0000	*	Y78	15	15	9	(25.10)	0.00000000000000E+0000		16	10	-1.85E+01	-1.85E+01	-
Y68	16	Y81	14	14	9	(24.60)	0.00000000000000E+0000		Y65	16	16	8	(17.00)	-1.70E+01	-	16	11	-2.26E+01	-2.26E+01	-
Y69	14	Y99	6	5	5	(19.60)	-1.96E+01	-	Y77	9	8	7	(24.40)	-2.44E+01	-	11	10	-3.75E+01	-3.75E+01	-
Y70	16	Y99	6	6	2	(3.69)	-3.69E+00	-	Y61	15	15	6	(8.90)	-8.90E+00	-	16	8	-1.38E+01	-1.38E+01	-
Y71	16	Y99	6	6	5	(18.70)	-1.87E+01	-	Y63	16	16	6	2.12999673950836E+0000	2.12999673950836E+0000	+	16	8	-8.41E+00	-8.41E+00	-
Y72	15	Y99	6	6	5	(18.10)	-1.81E+01	-	Y77	9	9	8	(29.20)	-2.92E+01	-	12	10	-3.76E+01	-3.76E+01	-
Y73	16	Y99	6	6	3	(6.74)	-6.74E+00	-	Y66	14	14	10	(28.20)	0.00000000000000E+0000		15	10	-2.63E+01	-2.63E+01	-
Y74	16	Y106	16	16	11	(28.60)	0.00000000000000E+0000		Y41	13	13	10	(36.90)	0.00000000000000E+0000		16	12	-3.69E+01	-3.69E+01	-
Y75	16	Y91	16	16	8	(14.60)	-1.46E+01	-	Y77	9	9	7	(20.10)	-2.01E+01	-	16	10	-2.09E+01	-2.09E+01	-
Y76	16	Y99	6	6	4	(14.30)	-1.43E+01	-	Y57	13	13	9	(25.30)	-2.53E+01	-	15	10	-3.04E+01	-3.04E+01	-
Y77	9	Y86	16	9	6	(14.30)	0.00000000000000E+0000		Y66	14	9	7	(22.90)	0.00000000000000E+0000		9	7	-1.77E+01	-1.77E+01	-
Y78	15	Y99	6	5	3	(9.26)	-9.26E+00	-	Y89	16	15	7	(12.70)	-1.27E+01	-	15	8	-1.64E+01	-1.64E+01	-
Y79	16	Y84	14	14	8	(23.10)	0.00000000000000E+0000		Y78	15	15	10	(31.50)	0.00000000000000E+0000		15	11	-3.34E+01	-3.34E+01	-
Y80	14	Y88	16	14	8	(19.20)	0.00000000000000E+0000		Y61	15	13	8	(25.40)	0.00000000000000E+0000		14	10	-2.47E+01	-2.47E+01	-
Y81	14	Y111	16	14	9	(23.60)	0.00000000000000E+0000		Y57	13	11	6	(15.50)	-1.55E+01	-	14	10	-2.34E+01	-2.34E+01	-
Y82	16	Y81	14	14	9	(24.00)	0.00000000000000E+0000		Y65	16	16	12	(39.00)	0.00000000000000E+0000		16	12	-3.35E+01	-3.35E+01	-
Y83	16	Y112	16	16	10	(29.00)	0.00000000000000E+0000		Y100	16	16	9	(22.10)	-2.21E+01	-	16	11	-2.57E+01	-2.57E+01	-
Y84	14	Y88	16	14	8	(23.60)	0.00000000000000E+0000		Y61	15	13	8	(21.70)	-2.17E+01	-	14	9	-2.24E+01	-2.24E+01	-
Y85	12	Y99	6	6	2	(1.89)	-1.89E+00	-	Y94	16	12	4	(5.02)	-5.02E+00	-	12	5	-3.92E+00	-3.92E+00	-
Y86	16	Y93	13	13	9	(28.90)	0.00000000000000E+0000		Y77	9	9	6	(14.30)	-1.43E+01	-	15	11	-3.16E+01	-3.16E+01	-
Y87	16	Y84	14	14	7	(16.00)	0.00000000000000E+0000		Y61	15	15	10	(32.70)	0.00000000000000E+0000		16	10	-2.66E+01	-2.66E+01	-
Y88	16	Y99	6	6	3	(8.44)	-8.44E+00	-	Y94	16	16	6	(4.13)	-4.13E+00	-	16	8	-1.07E+01	-1.07E+01	-
Y89	16	Y99	6	6	4	(12.70)	-1.27E+01	-	Y78	15	15	7	(12.70)	-1.27E+01	-	16	9	-1.99E+01	-1.99E+01	-
Y90	15	Y110	16	15	8	(18.40)	0.00000000000000E+0000		Y78	15	15	9	(25.20)	-2.52E+01	-	15	11	-2.65E+01	-2.65E+01	-
Y91	16	Y75	16	16	8	(14.60)	-1.46E+01	-	Y77	9	9	9	(35.30)	-3.53E+01	-	16	10	-2.83E+01	-2.83E+01	-
Y92	15	Y85	12	12	4	(2.72)	0.00000000000000E+0000		Y94	16	15	7	(16.20)	0.00000000000000E+0000		15	8	-1.23E+01	-1.23E+01	-
Y93	13	Y96	15	13	6	(12.90)	0.00000000000000E+0000		Y94	16	13	6	(12.30)	-1.23E+01	-	13	8	-1.30E+01	-1.30E+01	-
Y94	16	Y99	6	6	2	(1.89)	-1.89E+00	-	Y67	16	16	8	(19.00)	-1.90E+01	-	16	8	-1.51E+01	-1.51E+01	-
Y95	16	Y99	6	6	5	(17.70)	-1.77E+01	-	Y65	16	16	9	(19.90)	-1.99E+01	-	16	11	-2.91E+01	-2.91E+01	-
Y96	15	Y99	6	6	3	(7.73)	-7.73E+00	-	Y67	16	15	6	(8.51)	-8.51E+00	-	15	8	-1.40E+01	-1.40E+01	-
Y97	14	Y99	6	5	4	(14.70)	-1.47E+01	-	Y77	9	8	7	(24.50)	-2.45E+01	-	10	9	-3.31E+01	-3.31E+01	-
Y98	15	Y99	6	6	3	(6.56)	-6.56E+00	-	Y66	14	14	10	(31.40)	-3.14E+01	-	15	11	-3.22E+01	-3.22E+01	-
Y99	6	Y102	16	6	1	6.01235358854113E+0000	6.01235358854113E+0000	*	Y61	15	5	2	(3.81)	0.00000000000000E+0000		6	2	5.08542780539208E+0000	5.08542780539208E+0000	-
Y100	16	Y83	16	16	9	(22.10)	0.00000000000000E+0000		Y57	13	13	9	(27.80)	-2.78E+01	-	16	10	-2.43E+01	-2.43E+01	-
Y101	0
Y102	16	Y99	6	6	1	6.01235358854113E+0000	6.01235358854113E+0000	*	Y61	15	15	8	(21.30)	-2.13E+01	-	16	8	-1.27E+01	-1.27E+01	-
Y103	15	Y99	6	6	2	(2.31)	-2.31E+00	-	Y65	16	15	7	(12.90)	-1.29E+01	-	15	9	-1.64E+01	-1.64E+01	-
Y104	16	Y102	16	16	10	(23.80)	0.00000000000000E+0000		Y100	16	16	12	(37.20)	0.00000000000000E+0000		16	13	-3.43E+01	-3.43E+01	-
Y105	16	Y80	14	14	8	(20.10)	0.00000000000000E+0000		Y67	16	16	10	(32.60)	0.00000000000000E+0000		16	11	-3.07E+01	-3.07E+01	-
Y106	16	Y114	16	16	8	(12.60)	-1.26E+01	-	Y77	9	9	8	(29.20)	-2.92E+01	-	16	11	-2.65E+01	-2.65E+01	-
Y107	16	Y62	16	16	10	(28.70)	0.00000000000000E+0000		Y77	9	9	9	(35.30)	0.00000000000000E+0000		16	10	-3.48E+01	-3.48E+01	-
Y108	16	Y75	16	16	12	(38.00)	0.00000000000000E+0000		Y56	16	16	13	(43.80)	0.00000000000000E+0000		16	13	-4.29E+01	-4.29E+01	-
Y109	16	Y99	6	6	3	(5.10)	-5.10E+00	-	Y59	16	16	12	(39.10)	0.00000000000000E+0000		16	12	-3.44E+01	-3.44E+01	-
Y110	16	Y90	15	15	8	(18.40)	0.00000000000000E+0000		Y78	15	15	8	(18.70)	-1.87E+01	-	15	10	-1.92E+01	-1.92E+01	-
Y111	16	Y99	6	6	3	(7.76)	-7.76E+00	-	Y65	16	16	9	(22.10)	-2.21E+01	-	16	10	-2.39E+01	-2.39E+01	-
Y112	16	Y113	16	16	9	(23.30)	0.00000000000000E+0000		Y57	13	13	8	(19.70)	-1.97E+01	-	16	10	-2.17E+01	-2.17E+01	-
Y113	16	Y99	6	6	3	(8.15)	-8.15E+00	-	Y65	16	16	6	(4.51)	-4.51E+00	-	16	8	-1.05E+01	-1.05E+01	-
Y114	16	Y106	16	16	8	(12.60)	0.00000000000000E+0000		Y67	16	16	9	(26.70)	-2.67E+01	-	16	12	-2.52E+01	-2.52E+01	-
Y115	16	Y62	16	16	8	(18.20)	0.00000000000000E+0000		Y57	13	13	11	(38.60)	0.00000000000000E+0000		16	11	-3.18E+01	-3.18E+01	-
Y116	16	Y99	6	6	1	2.65954849558975E+0000	2.65954849558975E+0000	-	Y67	16	16	8	(19.20)	-1.92E+01	-	16	9	-1.74E+01	-1.74E+01	-
Y117	16	Y99	6	6	3	(7.73)	-7.73E+00	-	Y61	15	15	8	(22.10)	-2.21E+01	-	16	9	-2.35E+01	-2.35E+01	-
